# Supplementary material for: Global Metabolomics of Fireflies (Coleoptera: Lampyridae) Explore Metabolic Adaptation to Fresh Water in Insects
Source: Insects. 2022 Sep 10;13(9):823. doi: 10.3390/insects13090823 (PMC9503472; doi:10.3390/insects13090823)
Supplement: Supplementary file 1 [file insects-13-00823-s001.zip › Table S1.xlsx]

## Sheet: Sheet1
Table S1 The list of DEMs between adult and larval A. leii.
MetabID	log2FC(ALL/ALA)	Up-Down-Regulation	FDR
metab_3786	10.7987	up	0.007836
metab_22122	10.7124	up	0.00682
metab_5697	9.73636	up	0.007836
metab_22119	8.56003	up	0.00682
metab_12280	6.87039	up	0.007836
metab_25230	6.39739	up	0.00682
metab_24685	6.03557	up	0.00682
metab_2578	5.7774	up	0.007836
metab_22887	5.29294	up	0.00682
metab_14797	5.10426	up	0.00682
metab_9860	4.66735	up	0.007836
metab_628	4.57896	up	0.007836
metab_16386	4.34055	up	0.00682
metab_17388	3.66275	up	0.00682
metab_16994	3.64347	up	0.00682
metab_22266	3.54423	up	0.00682
metab_19040	3.37948	up	0.00682
metab_19325	3.23932	up	0.00682
metab_11607	3.06908	up	0.007836
metab_2136	2.92939	up	0.007836
metab_10041	2.83101	up	0.007836
metab_1299	2.74368	up	0.007836
metab_9006	2.70876	up	0.007836
metab_11978	2.64613	up	0.007836
metab_23671	2.6374	up	0.00682
metab_23404	2.60928	up	0.00682
metab_8735	2.53078	up	0.007836
metab_9436	2.46888	up	0.007836
metab_14818	2.46761	up	0.00682
metab_4216	2.39613	up	0.007836
metab_13613	2.25956	up	0.007836
metab_11280	2.22836	up	0.007836
metab_11739	2.11488	up	0.007836
metab_24676	2.0935	up	0.00682
metab_10648	2.08367	up	0.007836
metab_12349	2.05207	up	0.007836
metab_4733	2.04776	up	0.007836
metab_13246	2.025	up	0.007836
metab_5032	1.97747	up	0.007836
metab_9179	1.955	up	0.007836
metab_10699	1.91656	up	0.007836
metab_9513	1.89519	up	0.007836
metab_22693	1.88727	up	0.00682
metab_2367	1.88273	up	0.007836
metab_11212	1.87431	up	0.007836
metab_6098	1.85495	up	0.007836
metab_23871	1.85355	up	0.00682
metab_9495	1.85036	up	0.007836
metab_5350	1.81509	up	0.007836
metab_18889	1.78391	up	0.00682
metab_9753	1.7762	up	0.007836
metab_10695	1.69967	up	0.007836
metab_8499	1.69326	up	0.007836
metab_8329	1.58361	up	0.007836
metab_2709	1.56925	up	0.007836
metab_2268	1.52093	up	0.007836
metab_9442	1.46131	up	0.007836
metab_20976	1.45628	up	0.00682
metab_10732	1.45416	up	0.007836
metab_5304	1.44633	up	0.007836
metab_12449	1.42559	up	0.007836
metab_9504	1.40685	up	0.007836
metab_18007	1.4033	up	0.00682
metab_21033	1.3714	up	0.00682
metab_5455	1.37127	up	0.007836
metab_2651	1.36806	up	0.007836
metab_20833	1.35081	up	0.00682
metab_21890	1.31524	up	0.00682
metab_2274	1.3146	up	0.007836
metab_15804	1.29546	up	0.00682
metab_17162	1.2424	up	0.00682
metab_16524	1.22872	up	0.00682
metab_12335	1.22847	up	0.007836
metab_25229	1.22656	up	0.00682
metab_20991	1.13685	up	0.00682
metab_18028	1.10221	up	0.00682
metab_16710	1.08252	up	0.00682
metab_18022	1.06339	up	0.00682
metab_5186	1.05863	up	0.007836
metab_401	1.02076	up	0.007836
metab_14371	1.001	up	0.00682
metab_5318	-1.11596	down	0.007836
metab_23834	-1.12599	down	0.00682
metab_18036	-1.21232	down	0.00682
metab_10468	-1.27288	down	0.007836
metab_22673	-1.28198	down	0.00682
metab_15702	-1.35547	down	0.00682
metab_24903	-1.35877	down	0.00682
metab_4095	-1.50956	down	0.007836
metab_10907	-1.57158	down	0.007836
metab_10795	-1.6012	down	0.007836
metab_24156	-1.67602	down	0.00682
metab_13774	-1.71368	down	0.00682
metab_11556	-1.75785	down	0.007836
metab_10810	-1.7977	down	0.007836
metab_16301	-1.84648	down	0.00682
metab_22812	-1.86214	down	0.00682
metab_24315	-2.10869	down	0.00682
metab_1497	-2.24214	down	0.007836
metab_14218	-2.32851	down	0.00682
metab_23504	-2.55591	down	0.00682
metab_9908	-2.56759	down	0.007836
metab_13867	-2.81797	down	0.00682
metab_10298	-2.87254	down	0.007836
metab_14073	-3.40921	down	0.00682
metab_15415	-3.48055	down	0.00682
metab_5539	-4.48014	down	0.007836
metab_11225	-6.42613	down	0.007836
metab_5070	-8.12607	down	0.007836
metab_18186	-9.45682	down	0.00682
