# Supplementary material for: Global Metabolomics of Fireflies (Coleoptera: Lampyridae) Explore Metabolic Adaptation to Fresh Water in Insects
Source: Insects. 2022 Sep 10;13(9):823. doi: 10.3390/insects13090823 (PMC9503472; doi:10.3390/insects13090823)
Supplement: Supplementary file 1 [file insects-13-00823-s001.zip › Table S2.xlsx]

## Sheet: Sheet1
Table S2 The list of DEMs between adult and larval L. praetexta.
Metab ID	log2FC(LPL/LPA)	Up-Down-Regulation	FDR
metab_8868	10.6419	up	0.01212
metab_22259	9.61825	up	0.008329
metab_18812	8.48298	up	0.008329
metab_21150	7.80437	up	0.008329
metab_14094	7.54813	up	0.008329
metab_22792	5.79449	up	0.008329
metab_22122	4.77535	up	0.008329
metab_8446	4.18473	up	0.01212
metab_14073	3.98736	up	0.008329
metab_18838	3.84003	up	0.008329
metab_5697	3.70721	up	0.01212
metab_10513	3.36289	up	0.01212
metab_17768	3.32238	up	0.008329
metab_16994	3.31166	up	0.008329
metab_17731	3.09821	up	0.008329
metab_13764	3.06547	up	0.008329
metab_14818	2.95876	up	0.008329
metab_17737	2.95175	up	0.008329
metab_2234	2.87335	up	0.01212
metab_11334	2.86688	up	0.0178
metab_10907	2.75724	up	0.01212
metab_11511	2.74453	up	0.01212
metab_23222	2.6694	up	0.008329
metab_5880	2.65617	up	0.01212
metab_23453	2.60259	up	0.008329
metab_24280	2.56265	up	0.008329
metab_14182	2.56255	up	0.008329
metab_11847	2.51058	up	0.01212
metab_21912	2.36624	up	0.008329
metab_8944	2.35027	up	0.01212
metab_5320	2.32356	up	0.01212
metab_10796	2.31818	up	0.01212
metab_2302	2.31776	up	0.01212
metab_9984	2.30605	up	0.01212
metab_22720	2.27929	up	0.008329
metab_4207	2.26604	up	0.01212
metab_9743	2.20238	up	0.01212
metab_14081	2.19439	up	0.008329
metab_2620	2.16993	up	0.01212
metab_21528	2.06319	up	0.008329
metab_22716	1.95773	up	0.008329
metab_1174	1.92323	up	0.01212
metab_16959	1.88467	up	0.008329
metab_5664	1.82833	up	0.01212
metab_4641	1.76768	up	0.01212
metab_10837	1.74187	up	0.01212
metab_23265	1.73111	up	0.008329
metab_17088	1.72656	up	0.008329
metab_4433	1.69813	up	0.01212
metab_4104	1.68972	up	0.01212
metab_22686	1.65264	up	0.008329
metab_24494	1.59736	up	0.008329
metab_5266	1.57899	up	0.01212
metab_21924	1.53112	up	0.008329
metab_22718	1.51955	up	0.008329
metab_9352	1.49454	up	0.01212
metab_18827	1.47931	up	0.008329
metab_12110	1.47788	up	0.01212
metab_12971	1.45288	up	0.01212
metab_2149	1.44391	up	0.01212
metab_6096	1.43318	up	0.01212
metab_21588	1.42484	up	0.008329
metab_24530	1.32531	up	0.008329
metab_9137	1.32488	up	0.01212
metab_22143	1.32229	up	0.008329
metab_12257	1.29913	up	0.01212
metab_2305	1.29822	up	0.01212
metab_3462	1.29746	up	0.01212
metab_9842	1.28402	up	0.01212
metab_21178	1.27755	up	0.008329
metab_596	1.25462	up	0.01212
metab_8981	1.25335	up	0.01212
metab_18427	1.24865	up	0.008329
metab_17599	1.23414	up	0.008329
metab_9617	1.22841	up	0.01212
metab_18923	1.20329	up	0.008329
metab_18338	1.19549	up	0.008329
metab_9144	1.19137	up	0.01212
metab_14159	1.19132	up	0.008329
metab_9678	1.18617	up	0.01212
metab_13684	1.17991	up	0.008329
metab_9592	1.16965	up	0.01212
metab_14098	1.16369	up	0.008329
metab_10215	1.15107	up	0.01212
metab_2183	1.14941	up	0.01212
metab_25192	1.14875	up	0.008329
metab_9122	1.12619	up	0.01212
metab_5401	1.12272	up	0.01212
metab_641	1.11519	up	0.01212
metab_4155	1.0944	up	0.01212
metab_605	1.08003	up	0.01212
metab_5709	1.07565	up	0.01212
metab_21229	1.05368	up	0.008329
metab_17818	1.0517	up	0.008329
metab_13643	1.02908	up	0.008329
metab_40	1.01147	up	0.01212
metab_9822	-1.012	down	0.01212
metab_1481	-1.02008	down	0.01212
metab_5778	-1.03316	down	0.01212
metab_9971	-1.03586	down	0.01212
metab_9170	-1.04158	down	0.01212
metab_13635	-1.07006	down	0.01212
metab_2459	-1.07788	down	0.01212
metab_5009	-1.09361	down	0.01212
metab_18227	-1.09754	down	0.008329
metab_23485	-1.12243	down	0.008329
metab_22663	-1.13944	down	0.008329
metab_14862	-1.15271	down	0.008329
metab_572	-1.1547	down	0.01212
metab_22918	-1.17044	down	0.008329
metab_1196	-1.18342	down	0.01212
metab_3387	-1.18702	down	0.01212
metab_2189	-1.19619	down	0.01212
metab_2194	-1.24191	down	0.01212
metab_22648	-1.24679	down	0.008329
metab_18387	-1.25262	down	0.008329
metab_10298	-1.25331	down	0.01212
metab_10151	-1.28274	down	0.01212
metab_22130	-1.29082	down	0.008329
metab_17241	-1.30258	down	0.008329
metab_5106	-1.30871	down	0.01212
metab_13771	-1.32547	down	0.008329
metab_18320	-1.33404	down	0.008329
metab_10518	-1.34156	down	0.01212
metab_16348	-1.35228	down	0.008329
metab_17022	-1.35907	down	0.008329
metab_8031	-1.36395	down	0.01212
metab_16529	-1.3846	down	0.008329
metab_13659	-1.39381	down	0.008329
metab_21918	-1.39815	down	0.008329
metab_21935	-1.43579	down	0.008329
metab_13668	-1.44788	down	0.008329
metab_10535	-1.4552	down	0.01212
metab_24288	-1.46468	down	0.008329
metab_5236	-1.47372	down	0.01212
metab_18533	-1.47636	down	0.008329
metab_5746	-1.50561	down	0.01212
metab_9155	-1.52534	down	0.01212
metab_5582	-1.53129	down	0.01212
metab_9900	-1.55616	down	0.01212
metab_10819	-1.55794	down	0.01212
metab_14194	-1.59112	down	0.008329
metab_24891	-1.60513	down	0.008329
metab_4094	-1.61099	down	0.01212
metab_8877	-1.62083	down	0.01212
metab_5473	-1.64118	down	0.01212
metab_8586	-1.72371	down	0.01212
metab_21919	-1.75142	down	0.008329
metab_8547	-1.7676	down	0.01212
metab_22666	-1.78971	down	0.008329
metab_1401	-1.82565	down	0.01212
metab_14855	-1.83023	down	0.008329
metab_23173	-1.90787	down	0.008329
metab_17866	-1.91218	down	0.008329
metab_2147	-1.95713	down	0.01212
metab_16290	-1.96686	down	0.008329
metab_5051	-2.16308	down	0.01212
metab_10199	-2.19985	down	0.01212
metab_9396	-2.19993	down	0.01212
metab_1508	-2.33304	down	0.01212
metab_17617	-2.33758	down	0.008329
metab_9571	-2.39687	down	0.01212
metab_8490	-2.50098	down	0.01212
metab_19084	-2.50409	down	0.008329
metab_21968	-2.56995	down	0.008329
metab_22526	-2.61162	down	0.008329
metab_9851	-2.65272	down	0.01212
metab_13774	-2.71291	down	0.008329
metab_9095	-2.86155	down	0.01212
metab_22038	-3.00924	down	0.008329
metab_15415	-3.14468	down	0.008329
metab_24490	-3.19552	down	0.008329
metab_5506	-3.34788	down	0.01212
metab_5488	-3.57919	down	0.01212
metab_11758	-3.80872	down	0.01212
metab_4998	-3.96213	down	0.01212
metab_21959	-4.81788	down	0.008329
metab_5352	-4.98633	down	0.01212
metab_5659	-5.46998	down	0.01212
metab_9788	-5.525	down	0.01212
metab_12026	-11.2076	down	0.01212
metab_24059	-11.4493	down	0.008329
metab_5539	-11.7792	down	0.01212
