# Supplementary material for: Global Metabolomics of Fireflies (Coleoptera: Lampyridae) Explore Metabolic Adaptation to Fresh Water in Insects
Source: Insects. 2022 Sep 10;13(9):823. doi: 10.3390/insects13090823 (PMC9503472; doi:10.3390/insects13090823)
Supplement: Supplementary file 1 [file insects-13-00823-s001.zip › Table S3.xlsx]

## Sheet: Sheet1
Table S3 The list of aquatic A. leii-specific DAMs between larvae and adults (AARMs). These metabolites did not show differential expression in L. praetexta.
Id	Metabolites	Log2FC(ALL/ALA)	FDR
metab_23671	Asparaginyl-Tyrosine	2.64	0.00682
metab_9504	Cinchonidine	1.41	0.00784
metab_17388	Cynaroside A	3.66	0.00682
metab_18889	Leu-Asp-Glu-Lys	1.78	0.00682
metab_22119	Lys-Gln-Asp-Lys	8.56	0.00682
metab_2651	Lys-Glu-Ser-Leu-Ser	1.37	0.00784
metab_6098	Pokeberrygenin	1.85	0.00784
metab_8499	Priverogenin A	1.69	0.00784
metab_10795	Tyr-Glu-Asp	-1.6	0.00784
metab_9513	Tyr-Phe-Glu	1.9	0.00784
metab_2367	Tyr-Pro-Trp	1.88	0.00784
metab_11607	Val-His-Tyr-Tyr	3.07	0.00784
metab_25229	Inosinic acid	1.23	0.00682
metab_13246	HistidinylHydroxyproline	2.02	0.00784
metab_9495	N(6)-(Octanoyl)lysine	1.85	0.00784
metab_18186	6-Hydroxysandoricin	-9.45	0.00682
metab_3786	Gamma-Glutamylleucine	10.8	0.00784
metab_10041	Capsianoside H	2.83	0.00784
metab_9908	(R)-Roemerine	-2.57	0.00784
metab_8329	1-(3-Furanyl)-6,7-dihydroxy-4,8-dimethyl-1-nonanone	1.58	0.00784
metab_21033	12a-Hydroxy-3-oxocholadienic acid	1.37	0.00682
metab_22266	2,3-Dihydroabscisic alcohol	3.54	0.00682
metab_9179	21-Deoxycortisol	1.96	0.00784
metab_23834	2-Hydroxyestrone sulfate	-1.13	0.00682
metab_15702	3-Formyl-6-hydroxyindole	-1.36	0.00682
metab_22693	3-Sulfodeoxycholic acid	1.89	0.00682
metab_12280	5'-Deoxy-5-fluorocytidine	6.87	0.00784
metab_15804	6-Succinoaminopurine	1.3	0.00682
metab_5304	Agavoside G	1.45	0.00784
metab_1497	Annoglabasin F	-2.24	0.00784
metab_5350	Canarigenin 3-[glucosyl-(1->4)-6-deoxy-alloside]	1.82	0.00784
metab_4216	Dynorphin A (6-8)	2.4	0.00784
metab_20976	Ganoderic acid Mf	1.46	0.00682
metab_9442	Isolindleyin	1.46	0.00784
metab_13613	19-Oxoandrost-4-ene-3,17-dione	2.26	0.00784
metab_16386	23-trans-p-Coumaroyloxytormentic acid	4.34	0.00682
metab_11225	Gamma-Glutamyl-S-methylcysteinyl-beta-alanine	-6.43	0.00784
metab_5186	Glutamylproline	1.06	0.00784
metab_19040	Lactosylceramide (d18:1/12:0)	3.38	0.00682
metab_11739	Pro-Thr-Thr-Phe	2.11	0.00784
metab_5455	Pro-Trp-Phe	1.37	0.00784
metab_24676	6,7-Dimethyl-8-(1-D-ribityl)lumazine	2.09	0.00682
metab_1299	Ala-Leu-Leu	2.74	0.00784
metab_5032	Gly-Leu-Leu	1.98	0.00784
metab_2274	Val-Leu-Val-Phe	1.31	0.00784
metab_10699	Ala-Ala-Trp-Ile	1.92	0.00784
metab_10810	Biliverdin	-1.8	0.00784
metab_19325	Bisnorcholic acid	3.24	0.00682
metab_4095	CYCLOPIAZONIC ACID	-1.51	0.00784
metab_23404	Gamma-L-Glutamyl-L-pipecolic acid	2.61	0.00682
metab_11280	Gly-Ile-Val	2.23	0.00784
metab_10695	Ile-Ile-Val	1.7	0.00784
metab_10648	Ile-Phe-Phe-Thr	2.08	0.00784
metab_2709	Thr-Val-Val	1.57	0.00784
metab_9753	Trp-Phe	1.78	0.00784
metab_12349	Val-Leu-Ser	2.05	0.00784
metab_5070	8(R)-HETE	-8.13	0.00784
metab_2136	PS(16:1(9Z)/22:6(4Z,7Z,10Z,13Z,16Z,19Z))	2.93	0.00784
metab_401	25-Hydroxytachysterol3	1.02	0.00784
metab_9436	(2E,8Z)-Decadiene-4,6-diyn-1-yl-3-methylbutanoate	2.47	0.00784
metab_18022	4'-Hydroxyacetophenone 4'-[4-hydroxybenzoyl-(->5)-apiosyl-(1->2)-glucoside]	1.06	0.00682
metab_20833	5,7-Megastigmadien-9-ol glucoside	1.35	0.00682
metab_9860	Menthyl pyrrolidone carboxylate	4.67	0.00784
metab_11978	N5-Hexanoylspermidine	2.65	0.00784
metab_22887	N-Acetylvanilalanine	5.29	0.00682
metab_10468	Taurocholic acid 3-sulfate	-1.27	0.00784
metab_8735	Tetranor-PGE1	2.53	0.00784
metab_4733	Veracevine	2.05	0.00784
metab_23504	Liquiritigenin 4'-[3-acetylapiosyl-(1->2)-glucoside]	-2.56	0.00682
metab_16710	Hordatine B	1.08	0.00682
metab_20991	Glabrolide	1.14	0.00682
metab_21890	Dhelwangin	1.32	0.00682
metab_14371	Cyclopassifloside II	1	0.00682
metab_24315	Citalopram propionic acid	-2.11	0.00682
metab_2578	26-Glucosyl-1,3,11,22-tetrahydroxyergosta-5,24-dien-26-oate	5.78	0.00784
metab_18007	1alpha-O-Methylquassin	1.4	0.00682
metab_11556	(ent-2b,4S,9a)-2,4,9-Trihydroxy-10(14)-oplopen-3-one 2-(2-methylbutanoate) 9-(3-methyl-2E-pentenoate)	-1.76	0.00784
metab_17162	(R)-1-O-[b-D-Glucopyranosyl-(1->6)-b-D-glucopyranoside]-1,3-octanediol	1.24	0.00682
metab_22673	{6-hydroxy-3-[3-(3-hydroxyphenyl)-3-oxoprop-1-en-1-yl]-2-methoxyphenyl} oxidanesulfonic acid	-1.28	0.00682
metab_23871	10-Hydroxycarbazepine	1.85	0.00682
metab_5318	2-(6-{2,4-dihydroxy-3-[(1E)-3-methylbut-1-en-1-yl]benzoyl}-5-(2,4-dihydroxyphenyl-3-methylcyclohex-2-en-1-yl)benzene-1,3-diol	-1.12	0.00784
metab_628	2-{6-[2,4-dihydroxy-3-(3-methylbut-2-en-1-yl)benzoyl]-5-(2,4-dihydroxyphenyl)-4-hydroxy-3-methylcyclohex-2-en-1-yl}-5-[(E)-2-(2,4-dihydroxyphenyl)ethenyl]benzene-1,3-diol	4.58	0.00784
metab_22812	2-Hydroxy-desipramine glucuronide	-1.86	0.00682
metab_16301	3-(2,5-dihydroxy-4-methoxyphenyl)-1-(2,3,4,6-tetrahydroxyphenyl)propane-1,2-dione	-1.85	0.00682
metab_12335	3,4,5-trihydroxy-6-{[(2E)-2-methyl-3-phenylprop-2-en-1-yl]}oxyoxane-2-carboxylic acid	1.23	0.00784
metab_25230	3-oxo-3-[(3,4,5,6-tetrahydroxyoxan-2-yl)methoxy]propanoic acid	6.4	0.00682
metab_9006	4,4'-dimethyl[1,1'-biphenyl]-2,2',5,5'-tetrol	2.71	0.00784
metab_18028	4-Demethylsimmondsin 2'-(E)-ferulate	1.1	0.00682
metab_16524	5-[3-methoxy-4-(sulfooxy)phenyl]pentanoic acid	1.23	0.00682
metab_14797	6-(2,4-dihydroxyphenyl)-2-{3-[3-(2,4-dihydroxyphenyl)propanoyl]-2,6-dihydroxyphenyl}-4-(hydroxymethyl)cyclohex-3-ene-1-carboxylic acid	5.1	0.00682
metab_14218	6-[3-{(3-[3,4-dihydroxy-5-(hydroxymethyl)oxolan-2-yl]oxy)}-5,7-dihydroxy-4-oxo-3,4-dihydro-2H-1-benzopyran-2-yl)phenoxy]-3,4,5-trihydroxyoxane-2-carboxylic acid	-2.33	0.00682
metab_13867	6-{[10-butanoyl-3-hydroxy-6-(2-hydroxypropyl)-2,2-dimethyl-8-oxo-2H,3H,4H,8H-pyrano[3,2-g]chromen-5-yl]oxy}-3,4,5-trihydroxyoxane-2-carboxylic acid	-2.82	0.00682
metab_24685	7,8-Dihydrovomifoliol 9-[apiosyl-(1->6)-glucoside]	6.04	0.00682
metab_2268	Artelinic acid	1.52	0.00784
metab_24903	Bisnorbiotin	-1.36	0.00682
metab_10732	Chlorochrymorin	1.45	0.00784
metab_18036	Dimethyl 3-methoxy-4-oxo-5-(8,11,14-pentadecatrienyl)-2-hexenedioate	-1.21	0.00682
metab_24156	Kanzonol V	-1.68	0.00682
metab_11212	Meta-O-Dealkylated flecainide lactam	1.87	0.00784
metab_12449	N-(4-aminobutyl)-3-(4-hydroxyphenyl)prop-2-enimidic acid	1.43	0.00784
