# Supplementary material for: Global Metabolomics of Fireflies (Coleoptera: Lampyridae) Explore Metabolic Adaptation to Fresh Water in Insects
Source: Insects. 2022 Sep 10;13(9):823. doi: 10.3390/insects13090823 (PMC9503472; doi:10.3390/insects13090823)
Supplement: Supplementary file 1 [file insects-13-00823-s001.zip › Table S4.xlsx]

## Sheet: Sheet1
Table S4 HMDB enriched from A. leii DEMs.
HMDB ID	log2FC(ALL/ALA)	Up-Down-Regulation	FDR
HMDB0011171	10.7987	up	0.007836
HMDB0029771	6.03557	up	0.00682
HMDB0040405	5.7774	up	0.007836
HMDB0011716	5.29294	up	0.00682
HMDB0032368	4.66735	up	0.007836
HMDB0040682	4.34055	up	0.00682
HMDB0040532	3.66275	up	0.00682
HMDB0040685	3.54423	up	0.00682
HMDB0002082	3.23932	up	0.00682
HMDB0012373	2.92939	up	0.007836
HMDB0039474	2.83101	up	0.007836
HMDB0029568	2.64613	up	0.007836
HMDB0028743	2.6374	up	0.00682
HMDB0038614	2.60928	up	0.00682
HMDB0035425	2.46888	up	0.007836
HMDB0012932	2.39613	up	0.007836
HMDB0006768	2.25956	up	0.007836
HMDB0028886	2.025	up	0.007836
HMDB0004030	1.955	up	0.007836
HMDB0002504	1.88727	up	0.00682
HMDB0060832	1.87431	up	0.007836
HMDB0034653	1.85495	up	0.007836
HMDB0060676	1.85355	up	0.00682
HMDB0011684	1.85036	up	0.007836
HMDB0035433	1.81509	up	0.007836
HMDB0034530	1.69326	up	0.007836
HMDB0038153	1.58361	up	0.007836
HMDB0248619	1.52093	up	0.007836
HMDB0030470	1.46131	up	0.007836
HMDB0035330	1.45628	up	0.00682
HMDB0034417	1.44633	up	0.007836
HMDB0039558	1.4033	up	0.00682
HMDB0000385	1.3714	up	0.00682
HMDB0041044	1.35081	up	0.00682
HMDB0030703	1.31524	up	0.00682
HMDB0013204	1.29546	up	0.00682
HMDB0032799	1.2424	up	0.00682
HMDB0000175	1.22656	up	0.00682
HMDB0034515	1.13685	up	0.00682
HMDB0028827	1.05863	up	0.007836
HMDB0006722	1.02076	up	0.007836
HMDB0038389	1.001	up	0.00682
HMDB0012622	-1.12599	down	0.00682
HMDB0032099	-1.21232	down	0.00682
HMDB0002581	-1.27288	down	0.007836
HMDB0031172	-1.35547	down	0.00682
HMDB0004821	-1.35877	down	0.00682
HMDB0040993	-1.75785	down	0.007836
HMDB0001008	-1.7977	down	0.007836
HMDB0060716	-1.86214	down	0.00682
HMDB0035508	-2.24214	down	0.007836
HMDB0039504	-6.42613	down	0.007836
HMDB0037556	-9.45682	down	0.00682
