# Supplementary material for: Global Metabolomics of Fireflies (Coleoptera: Lampyridae) Explore Metabolic Adaptation to Fresh Water in Insects
Source: Insects. 2022 Sep 10;13(9):823. doi: 10.3390/insects13090823 (PMC9503472; doi:10.3390/insects13090823)
Supplement: Supplementary file 1 [file insects-13-00823-s001.zip › Table S5.xlsx]

## Sheet: Sheet1
Table S5 KEGG pathways enriched from A. leii DEMs.
Id	Description	FDR	Specific KEGG (SS) in the A. leii
map01523	Antifolate resistance	0.105	SS
map00740	Riboflavin metabolism	0.1056	SS
map04742	Taste transduction	0.1063	SS
map00600	Sphingolipid metabolism	0.115	SS
map00564	Glycerophospholipid metabolism	0.1429	SS
map00260	Glycine, serine and threonine metabolism	0.1497	SS
map00230	Purine metabolism	0.1923	SS
map00140	Steroid hormone biosynthesis	0.0786	SS
map00982	Drug metabolism - cytochrome P450	0.082	SS
map00780	Biotin metabolism	0.1027	SS
map00565	Ether lipid metabolism	0.115
map00983	Drug metabolism - other enzymes	0.1434
map00590	Arachidonic acid metabolism	0.1754
map01240	Biosynthesis of cofactors	0.1654
