# Supplementary material for: Global Metabolomics of Fireflies (Coleoptera: Lampyridae) Explore Metabolic Adaptation to Fresh Water in Insects
Source: Insects. 2022 Sep 10;13(9):823. doi: 10.3390/insects13090823 (PMC9503472; doi:10.3390/insects13090823)
Supplement: Supplementary file 1 [file insects-13-00823-s001.zip › Table S6.xlsx]

## Sheet: Sheet1
Table S6 KEGG pathways enriched from L. praetexta DEMs.
Id	Description	FDR	Specific KEGG (SS) in the L. praetexta
map00981	Insect hormone biosynthesis	0.2132	SS
map00790	Folate biosynthesis	0.277	SS
map00340	Histidine metabolism	0.2848	SS
map00920	Sulfur metabolism	0.3405	SS
map00983	Drug metabolism - other enzymes	0.2801
map00590	Arachidonic acid metabolism	0.2801
map00565	Ether lipid metabolism	0.313
map01240	Biosynthesis of cofactors	0.6648
