# Supplementary material for: Global Metabolomics of Fireflies (Coleoptera: Lampyridae) Explore Metabolic Adaptation to Fresh Water in Insects
Source: Insects. 2022 Sep 10;13(9):823. doi: 10.3390/insects13090823 (PMC9503472; doi:10.3390/insects13090823)
Supplement: Supplementary file 1 [file insects-13-00823-s001.zip › Table S7.xlsx]

## Sheet: Sheet1
Table S7 KEGG pathways enriched from A. leii specific DEMs.
Id	Description	FDR
map01523	Antifolate resistance	0.3166
map00590	Arachidonic acid metabolism	0.3132
map01240	Biosynthesis of cofactors	0.4275
map00780	Biotin metabolism	0.2607
map00982	Drug metabolism - cytochrome P450	0.2027
map00983	Drug metabolism - other enzymes	0.3132
map00564	Glycerophospholipid metabolism	0.3933
map00260	Glycine, serine and threonine metabolism	0.3933
map00230	Purine metabolism	0.5636
map00740	Riboflavin metabolism	0.2645
map00600	Sphingolipid metabolism	0.2995
map00140	Steroid hormone biosynthesis	0.2917
map04742	Taste transduction	0.3666
